# Supplementary material for: A Comparative Analysis of Lipid Digestion in Human Milk and Infant Formulas Based on Simulated In Vitro Infant Gastrointestinal Digestion
Source: Foods. 2022 Jan 12;11(2):200. doi: 10.3390/foods11020200 (PMC8774497; doi:10.3390/foods11020200)
Supplement: Supplementary file 1 [file foods-11-00200-s001.zip]

Archive with 1 entries (1 files):
- foods-1448216-supplementary.pdf
